# Supplementary material for: Novel Mutations in X-Linked, USP26-Induced Asthenoteratozoospermia and Male Infertility
Source: Cells. 2021 Jun 25;10(7):1594. doi: 10.3390/cells10071594 (PMC8307012; doi:10.3390/cells10071594)
Supplement: Supplementary file 1 [file cells-10-01594-s001.zip]

Archive with 1 entries (1 files):
- cells-1205964-supplementary.pdf
